# Supplementary material for: The Dual-Mode Transition of Myofibroblasts Derived from Hepatic Stellate Cells in Liver Fibrosis
Source: Int J Mol Sci. 2023 Oct 23;24(20):15460. doi: 10.3390/ijms242015460 (PMC10607848; doi:10.3390/ijms242015460)
Supplement: Supplementary file 1 [file ijms-24-15460-s001.zip]

Archive with 1 entries (1 files):
- ijms-2652007-supplementary.pdf
